# Supplementary material for: Whole-Exome Sequencing of HPV Positive Tonsillar and Base of Tongue Squamous Cell Carcinomas Reveals a Global Mutational Pattern along with Relapse-Specific Somatic Variants
Source: Cancers (Basel). 2021 Dec 24;14(1):77. doi: 10.3390/cancers14010077 (PMC8750256; doi:10.3390/cancers14010077)
Supplement: Supplementary file 1 [file cancers-14-00077-s001.zip]

Archive with 9 entries (7 files):
- cancers-1513177-supplementary/
- cancers-1513177-supplementary/Supplementary Tables/
- cancers-1513177-supplementary/Supplementary Tables/SuppTable S1.csv
- cancers-1513177-supplementary/Supplementary Tables/SuppTable S2.csv
- cancers-1513177-supplementary/Supplementary Tables/SuppTable S3.csv
- cancers-1513177-supplementary/Supplementary Tables/SuppTable S4.csv
- cancers-1513177-supplementary/Supplementary Tables/SuppTable S5.csv
- cancers-1513177-supplementary/Supplementary Tables/SuppTable S6.csv
- cancers-1513177-supplementary/Supplementary Tables/SuppTable S7.csv
