# Supplementary material for: Whole-Exome Sequencing of HPV Positive Tonsillar and Base of Tongue Squamous Cell Carcinomas Reveals a Global Mutational Pattern along with Relapse-Specific Somatic Variants
Source: Cancers (Basel). 2021 Dec 24;14(1):77. doi: 10.3390/cancers14010077 (PMC8750256; doi:10.3390/cancers14010077)
Supplement: Supplementary file 1 [file cancers-14-00077-s001.zip › cancers-1513177-supplementary/Supplementary Tables/SuppTable S1.csv]

Supplemantary Table S1. Variants differing between primaries of recurrent and nonrecurrent patients
Chromosome_Position_ReferenceAllele_AlternativeAllele	No. recurrent primaries	No. nonrecurrent primaries	No.relapses	p-value	Gene	Impact	Amino acid change	Consequence	Mutation Type
17_45234748_CACCTGTGAAGACAAAAAAAAAAAAAGTTTGTCTCTGAGGAAGTGAGGAATACATGTTTTTCAAGTATGCATAAATCAGTGGAAACAGGAAATAGGCCTTATCCAAACTTTAAAAATCTCCTGTCCACTTCTGCTAATCAAATTTACCCCCAAAAAACCCATCTATCAATATATCATAAAAGTTTACCAGTAAGATAAAGCTGTAAATGAAAATAAACTACAAGAACACTAATTTTAAACATAACAAATCGCAGAAAAATGCAGATTTCTGTGTTTGTTTTAAAGCTGAAAATAACTAGATCTCATTTTTCTCAAAGTAGGAGATGAGGTTGAAGAGTTAAAACCCATCATATTTTACAGTAAAGGTTGAAGCCCTTCTATATATAC…	5	0	1	0.019061584	CDC27	HIGH		splice_acceptor_variant&coding_sequence_variant&intron_variant	deletion
17_39274319_G_C	0	4	0	0.103896104	KRTAP4-11	MODERATE	ENSP00000375232.2:p.Ser83Arg	missense_variant	SNV
1_148252811_T_A	0	4	0	0.103896104	NBPF20	MODERATE	ENSP00000358203.1:p.Lys4514Ile	missense_variant	SNV
19_54724457_TA_CG	0	4	0	0.103896104	LILRB3	MODERATE	ENSP00000245620.9:p.Tyr400Arg	missense_variant	substitution
17_21318770_GGCG_AGCA	0	5	0	0.045454545	KCNJ12	MODERATE	ENSP00000328150.5:p.Arg39_Arg40delinsGlnHis	missense_variant	substitution
