# Supplementary material for: Whole-Exome Sequencing of HPV Positive Tonsillar and Base of Tongue Squamous Cell Carcinomas Reveals a Global Mutational Pattern along with Relapse-Specific Somatic Variants
Source: Cancers (Basel). 2021 Dec 24;14(1):77. doi: 10.3390/cancers14010077 (PMC8750256; doi:10.3390/cancers14010077)
Supplement: Supplementary file 1 [file cancers-14-00077-s001.zip › cancers-1513177-supplementary/Supplementary Tables/SuppTable S2.csv]

Supplemantary Table S2. Variants occurring in >25% of primary tumours
Chromosome_Position_ReferenceAllele_AlternativeAllele	No. recurrent primaries	No. nonrecurrent primaries	No.relapses	Total primaries	Gene	Impact	Amino acid change	Consequence	Mutation Type
6_136599906_GACCTAGAACTAAAAATGAAATAAATATCAATGCAAGAAAAATAAAGTATTCCATGCTACCATTCTAAATACTCTGGTTGAATATAACATGTAAATAAACAGTAAAGGCAAAAATACACTTTTTTAAAAAACTCATCTGTACAAAAGTTAATGGTTTCCAATCAAAAAGCCTCACTAAGGTAAATACTGAGAGAATACCTTAAAGACCTTACAAATGAAGGCACAAAACACACACACACACACACACACACACACACACGCATGTGTTATATATATCACATGCATTAGGACATATTAGCAAATTGTAGTACCTCTAGGCAAGCACTTAAATTGATGTTGTAAAAGAATATTTAATGGCATGGCATAATATATAGTTAAATGGGGGAA…	5	7	3	12	BCLAF1	HIGH		splice_acceptor_variant&coding_sequence_variant&intron_variant	deletion
11_7716903_TAAGAATGGATGAGGCCGGGCGCGGTGGCTCACGCCTGTAATCCCAGCACTTTGGGAGGCCGAGGCGGGCGGATCACGAGGTCAGGAGATCGAGACCATCCCGGCTAAAACGGTGAAACCCCGTCTCTACTAAAAATACAAAAAATTAGCCGGGCGTGGTGGCGGGCGCCTGTAGTCCCAGCTACTTGGGAGGCTGAGGCAGGAGAATGGCGTGAACCCGAGAGGCGGAGCTTGCAGTGAGCCGAGATCCCGCCACTGCACTCCAGCCTGGGCGACAGAGCGAGACTCCGTCTCAAAAAAAAAAAAAAAAAAAAAAA_T	5	7	1	12	OVCH2	HIGH		splice_acceptor_variant&coding_sequence_variant&intron_variant	deletion
1_248801610_GC_AT	4	7	3	11	OR2T35	MODERATE	ENSP00000324369.3:p.Ala317Met	missense_variant	substitution
11_71238675_C_CCTGCTGCCAGTCCAGCTGCTGTAAGCCCTG	7	3	3	10	KRTAP5-7	MODERATE	ENSP00000417330.2:p.Gln123_Cys132dup	inframe_insertion	insertion
9_140772668_CCATATCCTGCCGGGCGGGGCCGGGCGGGGCCGGGCGGGGACCGGGGTGGGGGCCGGGGCCGGGGCCATCTTCCCGGTGGCCGGGAGGGCGCGACCTGGGGAGGCGTCGGGAGACGGGCGAGGGGGGTACGGAGCGCCCCAGGGCCCCTCGGAGCGGCGGGTGCGGGAGCATTTCCGTGAGTGCGGCGGGCGCGGGGCGGAGCCCCTCTGCTCCGGACTCGTCCCTCCGCACGCCGGGTCCTGGGGATCCTGGTCGGTGCACAGTGCGCGGCTAGCCTGGAGGGCACCGAGGGCGAAGCCGCGTCCGTGCAGGTGCGAGCGCTGTGGGGACGCGGCCGTGCGCGCGCCTGGCTGCAGGTGCCTGCGTGTGCGGGCTGAGCTGGAGCC…	5	5	5	10	CACNA1B	HIGH		splice_donor_variant&splice_acceptor_variant&5_prime_UTR_variant&intron_variant	deletion
2_112615888_C_G	4	6	3	10	ANAPC1	MODERATE	ENSP00000339109.3:p.Gln451His	missense_variant	SNV
4_4190595_G_C	4	6	3	10	OTOP1	MODERATE	ENSP00000296358.4:p.Pro592Ala	missense_variant	SNV
11_280816_AT_TC	4	6	3	10	NLRP6	MODERATE	ENSP00000309767.4:p.Tyr361Phe	missense_variant	substitution
11_1017239_CG_TA	4	6	3	10	MUC6	MODERATE	ENSP00000406861.2:p.Thr1854Ile	missense_variant	substitution
8_17796382_AC_GT	4	6	3	10	PCM1	MODERATE	ENSP00000327077.8:p.Asn159Ser	missense_variant	substitution
13_46108853_TG_CA	4	6	3	10	COG3	MODERATE	ENSP00000258654.8:p.Leu825Ser	missense_variant	substitution
3_153839959_CT_TC	4	6	3	10	ARHGEF26	MODERATE	ENSP00000348828.4:p.Leu60Ser	missense_variant	substitution
3_195451880_AG_GA	4	6	3	10	MUC20	MODERATE	ENSP00000325431.6:p.Arg136Glu	missense_variant	substitution
14_105417102_TG_CA	4	6	3	10	AHNAK2	MODERATE	ENSP00000353114.4:p.Pro1562Leu	missense_variant	substitution
17_21319007_GG_AC	4	6	3	10	KCNJ12	MODERATE	ENSP00000328150.5:p.Arg118His	missense_variant	substitution
17_41960633_CG_GC	4	6	3	10	MPP2	MODERATE	ENSP00000269095.4:p.His80_Val81delinsGlnLeu	missense_variant	substitution
17_43318778_GC_CG	4	6	3	10	FMNL1	MODERATE	ENSP00000327442.3:p.Pro455Ala	missense_variant	substitution
20_590542_CG_GC	4	6	3	10	TCF15	MODERATE	ENSP00000246080.3:p.Val114Leu	missense_variant	substitution
15_29418573_AT_GC	4	6	3	10	FAM189A1	MODERATE	ENSP00000261275.4:p.His375Arg	missense_variant	substitution
9_33386510_CA_TG	4	6	3	10	AQP7	MODERATE	ENSP00000297988.1:p.Ala100Thr	missense_variant	substitution
9_138586966_GC_AA	4	6	3	10	SOHLH1	MODERATE	ENSP00000298466.5:p.Pro269Ser	missense_variant	substitution
10_8007559_GT_CC	4	6	3	10	TAF3	MODERATE	ENSP00000340271.5:p.Val696Pro	missense_variant	substitution
10_46999189_CA_TG	4	6	3	10	GPRIN2	MODERATE	ENSP00000363433.4:p.Ser104Gly	missense_variant	substitution
10_73115941_TG_CA	4	6	3	10	SLC29A3	MODERATE	ENSP00000362285.5:p.Val239Ile	missense_variant	substitution
10_112266822_GC_AT	4	6	3	10	DUSP5	MODERATE	ENSP00000358596.3:p.Ala220Met	missense_variant	substitution
19_4513143_CA_TG	4	6	3	10	PLIN4	MODERATE	ENSP00000301286.3:p.Gly263Ser	missense_variant	substitution
19_50926264_TG_CC	4	6	3	10	SPIB	MODERATE	ENSP00000270632.7:p.Ala104Pro	missense_variant	substitution
6_43014298_TT_CC	4	6	3	10	CUL7	MODERATE	ENSP00000265348.3:p.Gln813Arg	missense_variant	substitution
6_112508769_TG_GT	4	6	3	10	LAMA4	MODERATE	ENSP00000230538.7:p.Ala283Asp	missense_variant	substitution
1_117487710_AT_GA	4	6	3	10	PTGFRN	MODERATE	ENSP00000376899.2:p.Ser277Thr	missense_variant	substitution
1_144828764_GA_TT	4	6	3	10	NBPF9	MODERATE	ENSP00000281815.6:p.Glu202Leu	missense_variant	substitution
1_144854597_TC_CT	4	6	3	10	PDE4DIP	MODERATE	ENSP00000327209.9:p.Arg2185Gln	missense_variant	substitution
1_148004567_CC_AA	4	6	3	10	NBPF14	MODERATE	ENSP00000309907.10:p.Gly922Leu	missense_variant	substitution
7_100552535_GT_AC	4	6	3	10	MUC3A	MODERATE	ENSP00000324834.7:p.Ser429Asn	missense_variant	substitution
7_100552549_CT_AC	4	6	3	10	MUC3A	MODERATE	ENSP00000324834.7:p.Leu434Thr	missense_variant	substitution
7_150556055_CG_GC	4	6	3	10	AOC1	MODERATE	ENSP00000354193.4:p.Thr592Ser	missense_variant	substitution
12_53207583_C_CCACCAAAGCCACCAGTGCCGAAACCAGCTCCGAAGCCGCCGG	4	6	3	10	KRT4	MODERATE	ENSP00000293774.4:p.Gly160_Gly161insAlaGlyGlyPheGlyAlaGlyPheGlyThrGlyGlyPheGly	inframe_insertion	insertion
11_56468044_TTCAC_GTCGT	4	6	3	10	OR9G1	MODERATE	ENSP00000309012.1:p.Phe61_Thr62delinsValVal	missense_variant	substitution
11_56468198_ACCTG_GCTTA	4	6	3	10	OR9G1	MODERATE	ENSP00000309012.1:p.Tyr112Cys	missense_variant	substitution
22_22869545_TAAT_GAAC	4	6	3	10	ZNF280A	MODERATE	ENSP00000302855.3:p.Asn136_Tyr137delinsSerSer	missense_variant	substitution
8_52733228_GTCG_ATCA	4	6	3	10	PCMTD1	HIGH	ENSP00000353739.5:p.Arg252_Arg253delinsTer	stop_gained	substitution
3_75986717_GTG_ATC	4	6	3	10	ROBO2	MODERATE	ENSP00000417335.2:p.Val25Ile	missense_variant	substitution
12_2791130_CGA_TGG	4	6	3	10	CACNA1C	MODERATE	ENSP00000329877.7:p.Pro1820_Met1821delinsLeuVal	missense_variant	substitution
14_105415745_CAGG_GAGA	4	6	3	10	AHNAK2	MODERATE	ENSP00000353114.4:p.Pro2014_Ala2015delinsSerPro	missense_variant	substitution
17_45234417_ATAT_GTAG	4	6	3	10	CDC27	MODERATE	ENSP00000066544.3:p.Tyr234_Ile235delinsSerThr	missense_variant	substitution
17_45234707_TAAA_AAAC	4	6	3	10	CDC27	MODERATE	ENSP00000066544.3:p.Leu173Phe	missense_variant	substitution
9_33794809_GTGG_ATGT	4	6	3	10	PRSS3	MODERATE	ENSP00000340889.4:p.Ser7_Gly8delinsAsnVal	missense_variant	substitution
9_39118205_GAA_TAG	4	6	3	10	CNTNAP3	MODERATE	ENSP00000297668.6:p.Ser711Tyr	missense_variant	substitution
10_118231360_GTTA_ATTG	4	6	3	10	PNLIPRP3	MODERATE	ENSP00000358232.3:p.Val381_Arg382delinsIleGly	missense_variant	substitution
1_225268343_AGCG_GGCA	4	6	3	10	DNAH14	MODERATE	ENSP00000332424.5:p.Lys88_Arg89delinsArgGln	missense_variant	substitution
4_88536899_AAC_GAT	4	6	3	10	DSPP	MODERATE	ENSP00000282478.7:p.Asn1029Asp	missense_variant	substitution
7_100551840_TACT_AATC	4	6	3	10	MUC3A	MODERATE	ENSP00000324834.7:p.Thr198Ile	missense_variant	substitution
7_100552018_TCC_GCT	4	6	3	10	MUC3A	MODERATE	ENSP00000324834.7:p.Ser257Ala	missense_variant	substitution
7_144015434_ACCC_GCCT	4	6	3	10	OR2A1	MODERATE	ENSP00000386175.1:p.Thr73_Arg74delinsAlaCys	missense_variant	substitution
16_88599697_AGCCTCTGG_CCC	4	6	3	10	ZFPM1	MODERATE	ENSP00000326630.2:p.Glu444_Ala447delinsAlaPro	protein_altering_variant	indel
12_7080212_T_GC	4	6	3	10	EMG1	HIGH	ENSP00000476966.1:p.Phe42AlafsTer20	frameshift_variant&splice_region_variant	indel
12_11420501_G_A	4	6	2	10	PRB3	MODERATE	ENSP00000279573.7:p.Pro228Ser	missense_variant	SNV
12_11420495_GG_AA	4	6	1	10	PRB3	MODERATE	ENSP00000279573.7:p.Pro230Ser	missense_variant	substitution
7_100551565_AT_GC	4	6	2	10	MUC3A	MODERATE	ENSP00000324834.7:p.Met106Ala	missense_variant	substitution
17_45214604_AT_TC	4	6	2	10	CDC27	MODERATE	ENSP00000066544.3:p.His609Arg	missense_variant	substitution
19_4499647_G_A	2	8	3	10	HDGFRP2	MODERATE	ENSP00000301284.3:p.Glu579Lys	missense_variant	SNV
19_44892225_TTTG_GTTC	3	7	0	10	ZNF285	MODERATE	ENSP00000333595.4:p.Ala60_Lys61delinsGlyThr	missense_variant	substitution
3_195452619_C_T	4	5	4	9	MUC20	MODERATE	ENSP00000325431.6:p.Ala211Val	missense_variant	SNV
X_153006137_G_A	4	5	3	9	ABCD1	MODERATE	ENSP00000218104.3:p.Val582Ile	missense_variant	SNV
X_153006141_T_A	4	5	3	9	ABCD1	MODERATE	ENSP00000218104.3:p.Val583Glu	missense_variant	SNV
9_33385808_G_T	4	5	3	9	AQP7	MODERATE	ENSP00000297988.1:p.Asn194Lys	missense_variant	SNV
19_501743_T_C	4	5	3	9	MADCAM1	MODERATE	ENSP00000215637.2:p.Ser248Pro	missense_variant	SNV
1_13387093_C_G	4	5	3	9	PRAMEF8	MODERATE	ENSP00000349931.2:p.Lys438Asn	missense_variant	SNV
22_21403375_CC_AT	4	5	3	9	AC002472.13	MODERATE	ENSP00000341179.4:p.Ala184Asp	missense_variant	substitution
5_1225687_CT_TC	4	5	2	9	SLC6A18	MODERATE	ENSP00000296821.4:p.Thr32Ile	missense_variant	substitution
12_50745857_TT_GG	4	5	3	9	FAM186A	MODERATE	ENSP00000329995.5:p.Glu1586Ala	missense_variant	substitution
14_105412541_CA_TG	4	5	3	9	AHNAK2	MODERATE	ENSP00000353114.4:p.Val3083Ile	missense_variant	substitution
X_153006092_CA_TG	4	5	2	9	ABCD1	HIGH	ENSP00000218104.3:p.Gln567Ter	stop_gained	substitution
17_39619093_GT_AC	4	5	3	9	KRT32	MODERATE	ENSP00000225899.3:p.Asn402Ser	missense_variant	substitution
19_40368498_AA_CC	4	5	3	9	FCGBP	MODERATE	ENSP00000221347.5:p.Ser4284Ala	missense_variant	substitution
6_47649573_CA_TG	4	5	3	9	GPR111	MODERATE	ENSP00000296862.1:p.Lys427Glu	missense_variant	substitution
1_236702209_CA_TG	4	5	3	9	LGALS8	MODERATE	ENSP00000238181.7:p.Met56Val	missense_variant	substitution
4_151177340_CC_TG	4	5	3	9	DCLK2	MODERATE	ENSP00000296550.7:p.Pro748Cys	missense_variant	substitution
11_56143156_CCA_TCG	4	5	3	9	OR8U1	MODERATE	ENSP00000304188.1:p.His20Arg	missense_variant	substitution
16_56601720_ATT_GTC	4	5	3	9	MT4	MODERATE	ENSP00000219162.3:p.Tyr30_Trp31delinsCysArg	missense_variant	substitution
2_211456637_ACC_GCT	4	5	3	9	CPS1	MODERATE	ENSP00000233072.5:p.Thr344Ala	missense_variant	substitution
10_135440214_GTG_CTA	4	5	3	9	FRG2B	HIGH	ENSP00000401310.1:p.His11Ter	stop_gained	substitution
19_43709654_CGC_AGG	4	5	3	9	PSG4	MODERATE	ENSP00000244295.8:p.Gln11_Arg12delinsHisLeu	missense_variant	substitution
11_1085812_TACGGGCGT_CACAGGGAC	4	5	1	9	MUC2	MODERATE	ENSP00000351956.5:p.Val914Thr	missense_variant	substitution
12_11461549_G_C	3	6	3	9	PRB4	MODERATE	ENSP00000279575.1:p.Pro123Arg	missense_variant	SNV
19_7935879_G_A	3	6	2	9	CTD-3193O13.9	MODERATE	ENSP00000438970.1:p.Pro751Ser	missense_variant	SNV
11_56468560_TA_CG	3	6	3	9	OR9G1	MODERATE	ENSP00000309012.1:p.Tyr233Arg	missense_variant	substitution
8_13356818_TT_CG	3	6	3	9	DLC1	MODERATE	ENSP00000276297.4:p.Gln254_Asn255delinsHisAsp	missense_variant	substitution
8_18729817_GT_AG	3	6	2	9	PSD3	MODERATE	ENSP00000324127.8:p.Thr186Leu	missense_variant	substitution
3_194373832_TG_CA	3	6	2	9	LSG1	MODERATE	ENSP00000265245.5:p.Lys267Glu	missense_variant	substitution
X_82764040_AGG_GGC	3	6	3	9	POU3F4	MODERATE	ENSP00000362296.2:p.Gly237Ala	missense_variant	substitution
1_248436809_GGG_AGC	3	6	3	9	OR2T33	MODERATE	ENSP00000324687.2:p.Pro103Leu	missense_variant	substitution
12_11461742_CTTG_TTTC	3	6	1	9	PRB4	MODERATE	ENSP00000279575.1:p.Gln58_Gly59delinsGluArg	missense_variant	substitution
11_1017307_G_A	3	6	2	9	MUC6	MODERATE	ENSP00000406861.2:p.Pro1832Ser	missense_variant	SNV
1_20020993_AC_GT	3	6	2	9	TMCO4	MODERATE	ENSP00000294543.6:p.Arg478His	missense_variant	substitution
11_5411579_GT_AC	3	6	2	9	OR51M1	MODERATE	ENSP00000333196.3:p.Phe318Leu	missense_variant	substitution
12_133697130_CA_GG	3	6	2	9	ZNF891	MODERATE	ENSP00000380480.2:p.Val459Leu	missense_variant	substitution
11_1017110_CGGT_TGCC	3	6	1	9	MUC6	MODERATE	ENSP00000406861.2:p.Pro1897Ala	missense_variant	substitution
