# Supplementary material for: Whole-Exome Sequencing of HPV Positive Tonsillar and Base of Tongue Squamous Cell Carcinomas Reveals a Global Mutational Pattern along with Relapse-Specific Somatic Variants
Source: Cancers (Basel). 2021 Dec 24;14(1):77. doi: 10.3390/cancers14010077 (PMC8750256; doi:10.3390/cancers14010077)
Supplement: Supplementary file 1 [file cancers-14-00077-s001.zip › cancers-1513177-supplementary/Supplementary Tables/SuppTable S3.csv]

Supplementary Table S3. Variants associated with relapse
Chromosome_Position_ReferenceAllele_AlternativeAllele	Mutated in primary but not relapse	Mutated in both primary and relapse	Gene	Impact	Amino acid change	Consequence	Mutation Type
2_27324253_GGCCTCTGCCTGGCCCCCAGCTTCCCCTCTGGGCCCGGGGGCATCTCCTTCA_G	3	0	CGREF1	MODERATE	ENSP00000260595.5:p.Glu249_Ala265del	inframe_deletion	deletion
17_71232804_CATT_AATC	0	3	C17orf80	MODERATE	ENSP00000255557.4:p.His395_Cys396delinsAsnArg	missense_variant	substitution
