# Supplementary material for: Whole-Exome Sequencing of HPV Positive Tonsillar and Base of Tongue Squamous Cell Carcinomas Reveals a Global Mutational Pattern along with Relapse-Specific Somatic Variants
Source: Cancers (Basel). 2021 Dec 24;14(1):77. doi: 10.3390/cancers14010077 (PMC8750256; doi:10.3390/cancers14010077)
Supplement: Supplementary file 1 [file cancers-14-00077-s001.zip › cancers-1513177-supplementary/Supplementary Tables/SuppTable S4.csv]

Supplementary Table S4. Genes mutated in >30% of primary tumours
Gene	No. recurrent primaries	No. nonrecurrent primaries	No.relapses	Total primaries
AQP7	6	10	5	16
CDC27	8	7	3	15
PLIN4	7	8	6	15
RP1L1	5	10	4	15
BCLAF1	6	8	5	14
KRTAP5-7	8	6	3	14
OR8U1	6	8	5	14
FRMPD3	6	7	5	13
LOC101928841	5	8	6	13
MUC6	6	7	3	13
ANAPC1	4	8	3	12
AOC1	4	8	3	12
MUC16	4	8	5	12
OVCH2	5	7	1	12
ZNF676	7	5	4	12
AHNAK2	5	6	3	11
CTD-3193O13.9	4	7	5	11
GPRIN2	4	7	4	11
KRT4	4	7	3	11
KRTAP5-5	5	6	4	11
MUC19	4	7	6	11
MUC2	4	7	3	11
MUC20	4	7	4	11
OR2T35	4	7	3	11
RBMX	4	7	5	11
ZFPM1	4	7	3	11
