# Supplementary material for: Whole-Exome Sequencing of HPV Positive Tonsillar and Base of Tongue Squamous Cell Carcinomas Reveals a Global Mutational Pattern along with Relapse-Specific Somatic Variants
Source: Cancers (Basel). 2021 Dec 24;14(1):77. doi: 10.3390/cancers14010077 (PMC8750256; doi:10.3390/cancers14010077)
Supplement: Supplementary file 1 [file cancers-14-00077-s001.zip › cancers-1513177-supplementary/Supplementary Tables/SuppTable S5.csv]

Supplementary Table S5. Significantly enriched pathways among commonly mutated genes
Pathway	p-value	genes
NABA_ECM_AFFILIATED	0.003591815	MUC16/MUC19/MUC2/MUC20/MUC6
REACTOME_DECTIN_2_FAMILY	0.003591815	MUC16/MUC20/MUC6
REACTOME_TERMINATION_OF_O_GLYCAN_BIOSYNTHESIS	0.003591815	MUC16/MUC20/MUC6
REACTOME_O_LINKED_GLYCOSYLATION_OF_MUCINS	0.008959982	MUC16/MUC20/MUC6
REACTOME_C_TYPE_LECTIN_RECEPTORS_CLRS	0.03581353	MUC16/MUC20/MUC6
