# Supplementary material for: Whole-Exome Sequencing of HPV Positive Tonsillar and Base of Tongue Squamous Cell Carcinomas Reveals a Global Mutational Pattern along with Relapse-Specific Somatic Variants
Source: Cancers (Basel). 2021 Dec 24;14(1):77. doi: 10.3390/cancers14010077 (PMC8750256; doi:10.3390/cancers14010077)
Supplement: Supplementary file 1 [file cancers-14-00077-s001.zip › cancers-1513177-supplementary/Supplementary Tables/SuppTable S6.csv]

Supplementary Table S6. Genes associated with relapse
Gene	Mutated in primary but not relapse	Mutated in both primary and relapse
CGREF1	3	0
DCHS2	3	0
KRT8	3	0
C17orf80	1	3
SPATA31D1	0	3
