# Supplementary material for: Whole-Exome Sequencing of HPV Positive Tonsillar and Base of Tongue Squamous Cell Carcinomas Reveals a Global Mutational Pattern along with Relapse-Specific Somatic Variants
Source: Cancers (Basel). 2021 Dec 24;14(1):77. doi: 10.3390/cancers14010077 (PMC8750256; doi:10.3390/cancers14010077)
Supplement: Supplementary file 1 [file cancers-14-00077-s001.zip › cancers-1513177-supplementary/Supplementary Tables/SuppTable S7.csv]

Supplementary Table S7. Hotspot mutations
Chromosome	Position	ReferenceAllele	AlternativeAllele	Consequence	Amino acid change	Mutation Type	Gene	Impact	Status
4	1803568	C	G	missense_variant	ENSP00000260795.2:p.Ser249Cys	SNV	FGFR3	MODERATE	Recurrent primary
4	1803568	C	G	missense_variant	ENSP00000260795.2:p.Ser249Cys	SNV	FGFR3	MODERATE	Recurrent primary
4	1803564	C	T	missense_variant&splice_region_variant	ENSP00000260795.2:p.Arg248Cys	SNV	FGFR3	MODERATE	Nonrecurrent primary
4	1803568	C	G	missense_variant	ENSP00000260795.2:p.Ser249Cys	SNV	FGFR3	MODERATE	Nonrecurrent primary
4	1803568	C	G	missense_variant	ENSP00000260795.2:p.Ser249Cys	SNV	FGFR3	MODERATE	Nonrecurrent primary
3	178936091	G	A	missense_variant	ENSP00000263967.3:p.Glu545Lys	SNV	PIK3CA	MODERATE	Relapse
3	178936091	G	A	missense_variant	ENSP00000263967.3:p.Glu545Lys	SNV	PIK3CA	MODERATE	Recurrent primary
3	178936091	G	A	missense_variant	ENSP00000263967.3:p.Glu545Lys	SNV	PIK3CA	MODERATE	Nonrecurrent primary
3	178928068	CTCATGGATTAGAAGATTTGCTGAACCCTAT	C	inframe_deletion	ENSP00000263967.3:p.His450_Ile459del	deletion	PIK3CA	MODERATE	Nonrecurrent primary
3	178916876	G	A	missense_variant	ENSP00000263967.3:p.Arg88Gln	SNV	PIK3CA	MODERATE	Nonrecurrent primary
3	178936091	G	A	missense_variant	ENSP00000263967.3:p.Glu545Lys	SNV	PIK3CA	MODERATE	Nonrecurrent primary
17	7578516	G	GT	frameshift_variant	ENSP00000269305.4:p.Lys139GlnfsTer10	insertion	TP53	HIGH	Recurrent primary
17	7577085	C	T	missense_variant	ENSP00000269305.4:p.Glu285Lys	SNV	TP53	MODERATE	Recurrent primary
